# Supplementary material for: Genomic Analysis of Xanthomonas translucens Pathogenic on Wheat and Barley Reveals Cross-Kingdom Gene Transfer Events and Diverse Protein Delivery Systems
Source: PLoS One. 2014 Jan 9;9(1):e84995. doi: 10.1371/journal.pone.0084995 (PMC3887016; doi:10.1371/journal.pone.0084995)
Supplement: File S1 — Contains the accessions for the groups of proteins specifically found in cereal infecting xanthomonads via the OrthoMCL analysis. Each row of the file has a unique group identifier followed by the individual protein identifiers for entries in that group. Where possible the GenBank locus identifier for that protein has been used. For locus identifiers that did not fit the naming convention required by OrthoMCL the locus identifier prefix was adjusted and can be found in Table 1. (TXT) [file pone.0084995.s002.txt]

XANT1000: PXO|PXO_00082 PXO|PXO_00275 PXO|PXO_00332 PXO|PXO_00367 PXO|PXO_00462 PXO|PXO_00496 PXO|PXO_00516 PXO|PXO_00638 PXO|PXO_00949 PXO|PXO_01079 PXO|PXO_01189 PXO|PXO_01503 PXO|PXO_01612 PXO|PXO_01752 PXO|PXO_01864 PXO|PXO_01989 PXO|PXO_02155 PXO|PXO_02540 PXO|PXO_02542 PXO|PXO_02570 PXO|PXO_02582 PXO|PXO_02651 PXO|PXO_02889 PXO|PXO_03013 PXO|PXO_03028 PXO|PXO_03162 PXO|PXO_03193 PXO|PXO_03220 PXO|PXO_03365 PXO|PXO_03368 PXO|PXO_03415 PXO|PXO_03542 PXO|PXO_03658 PXO|PXO_03882 PXO|PXO_04033 PXO|PXO_04035 PXO|PXO_04096 PXO|PXO_04166 PXO|PXO_04331 PXO|PXO_04596 PXO|PXO_04602 PXO|PXO_04675 PXO|PXO_04690 PXO|PXO_04704 PXO|PXO_04708 PXO|PXO_04740 PXO|PXO_04846 PXO|PXO_05428 PXO|PXO_05514 PXO|PXO_05525 PXO|PXO_05549 PXO|PXO_05580 PXO|PXO_05624 PXO|PXO_05629 PXO|PXO_05635 PXO|PXO_05690 PXO|PXO_05704 PXO|PXO_05750 PXO|PXO_05751 PXO|PXO_05780 PXO|PXO_05782 PXO|PXO_06087 PXO|PXO_06095 PXO|PXO_06217 PXO|PXO_06240 PXO|PXO_06256 PXO|PXO_02315 PXO|PXO_00316 XOC|XOC_0074 XOC|XOC_0087 XOC|XOC_0244 XOC|XOC_0302 XOC|XOC_0352 XOC|XOC_2442 XOC|XOC_2577 XOC|XOC_2968 XOC|XOC_3775 XOC|XOC_3858 XOC|XOC_4089 XOC|XOC_4388 XOC|XOC_4404 XOOB|XOOB0056 XOOB|XOOB0105 XOOB|XOOB0107 XOOB|XOOB0185 XOOB|XOOB0335 XOOB|XOOB0433 XOOB|XOOB0527 XOOB|XOOB0714 XOOB|XOOB0742 XOOB|XOOB0743 XOOB|XOOB0745 XOOB|XOOB0748 XOOB|XOOB0830 XOOB|XOOB0915 XOOB|XOOB0986 XOOB|XOOB1226 XOOB|XOOB1236 XOOB|XOOB1299 XOOB|XOOB1327 XOOB|XOOB1456 XOOB|XOOB1464 XOOB|XOOB1917 XOOB|XOOB1969 XOOB|XOOB1991 XOOB|XOOB2002 XOOB|XOOB2341 XOOB|XOOB2344 XOOB|XOOB2377 XOOB|XOOB2486 XOOB|XOOB2491 XOOB|XOOB2502 XOOB|XOOB2540 XOOB|XOOB2542 XOOB|XOOB2622 XOOB|XOOB2672 XOOB|XOOB2938 XOOB|XOOB3153 XOOB|XOOB3453 XOOB|XOOB3576 XOOB|XOOB3657 XOOB|XOOB3868 XOOB|XOOB3908 XOOB|XOOB4114 XOOB|XOOB4191 XOOB|XOOB4315 XOOB|XOOB4327 XOO|XOO0073 XOO|XOO0121 XOO|XOO0368 XOO|XOO0468 XOO|XOO0564 XOO|XOO0647 XOO|XOO0822 XOO|XOO1346 XOO|XOO1415 XOO|XOO1570 XOO|XOO1582 XOO|XOO1891 XOO|XOO2035 XOO|XOO2086 XOO|XOO2132 XOO|XOO2216 XOO|XOO2381 XOO|XOO2469 XOO|XOO2513 XOO|XOO2628 XOO|XOO3087 XOO|XOO3343 XOO|XOO3634 XOO|XOO3794 XOO|XOO3874 XOO|XOO4366 XOO|XOO4451 XOO|XOO4591 XOO|XOO0209 XOO|XOO0815 XOO|XOO0818 XOO|XOO0997 XOO|XOO1009 XOO|XOO1088 XOO|XOO1443 XOO|XOO2472 XOO|XOO2649 XOO|XOO2781 XOO|XOO3654 XOO|XOO4129 XOO|XOO1198 XOO|XOO2637 XOOB|XOOB1093
XANT1002: PXO|PXO_00040 PXO|PXO_00331 PXO|PXO_00429 PXO|PXO_00484 PXO|PXO_00592 PXO|PXO_00868 PXO|PXO_00947 PXO|PXO_01069 PXO|PXO_01473 PXO|PXO_01725 PXO|PXO_01807 PXO|PXO_01857 PXO|PXO_01861 PXO|PXO_01870 PXO|PXO_01918 PXO|PXO_02023 PXO|PXO_02306 PXO|PXO_02455 PXO|PXO_02486 PXO|PXO_02578 PXO|PXO_02591 PXO|PXO_02593 PXO|PXO_02617 PXO|PXO_02702 PXO|PXO_02759 PXO|PXO_02827 PXO|PXO_02971 PXO|PXO_02993 PXO|PXO_03012 PXO|PXO_03119 PXO|PXO_03214 PXO|PXO_03228 PXO|PXO_03315 PXO|PXO_03338 PXO|PXO_03353 PXO|PXO_03367 PXO|PXO_03560 PXO|PXO_03597 PXO|PXO_03664 PXO|PXO_03695 PXO|PXO_03780 PXO|PXO_03974 PXO|PXO_03976 PXO|PXO_04014 PXO|PXO_04081 PXO|PXO_04224 PXO|PXO_04330 PXO|PXO_04595 PXO|PXO_04634 PXO|PXO_05836 PXO|PXO_06032 PXO|PXO_06059 PXO|PXO_06092 PXO|PXO_06219 PXO|PXO_06250 XOC|XOC_0047 XOC|XOC_3443 XOC|XOC_0153 XOC|XOC_1722 XOC|XOC_0579 XOC|XOC_1059 XOC|XOC_2357 XOC|XOC_2502 XOC|XOC_2626 XOC|XOC_3286 XOC|XOC_3300 XOC|XOC_3779 XOOB|XOOB0055 XOOB|XOOB0161 XOOB|XOOB0284 XOOB|XOOB0314 XOOB|XOOB0377 XOOB|XOOB0526 XOOB|XOOB0571 XOOB|XOOB0674 XOOB|XOOB0799 XOOB|XOOB0875 XOOB|XOOB0903 XOOB|XOOB0925 XOOB|XOOB0953 XOOB|XOOB1100 XOOB|XOOB1210 XOOB|XOOB1214 XOOB|XOOB1280 XOOB|XOOB1330 XOOB|XOOB1968 XOOB|XOOB1972 XOOB|XOOB1976 XOOB|XOOB2027 XOOB|XOOB2164 XOOB|XOOB2179 XOOB|XOOB2379 XOOB|XOOB2501 XOOB|XOOB2507 XOOB|XOOB2592 XOOB|XOOB2647 XOOB|XOOB2699 XOOB|XOOB2944 XOOB|XOOB3147 XOOB|XOOB3192 XOOB|XOOB3452 XOOB|XOOB3527 XOOB|XOOB3690 XOOB|XOOB3854 XOOB|XOOB3897 XOOB|XOOB3925 XOOB|XOOB3962 XOOB|XOOB4037 XOOB|XOOB4104 XOOB|XOOB4182 XOOB|XOOB4221 XOOB|XOOB4307 XOO|XOO0032 XOO|XOO0122 XOO|XOO0161 XOO|XOO0313 XOO|XOO0342 XOO|XOO0563 XOO|XOO0620 XOO|XOO0739 XOO|XOO0956 XOO|XOO1023 XOO|XOO1206 XOO|XOO1320 XOO|XOO1393 XOO|XOO1444 XOO|XOO2100 XOO|XOO2107 XOO|XOO2158 XOO|XOO2285 XOO|XOO2301 XOO|XOO2516 XOO|XOO2648 XOO|XOO2749 XOO|XOO2807 XOO|XOO2841 XOO|XOO2883 XOO|XOO3097 XOO|XOO3109 XOO|XOO3391 XOO|XOO3737 XOO|XOO3910 XOO|XOO4121 XOO|XOO4193 XOO|XOO4357 XOO|XOO4479 XOO|XOO4571
XANT1011: PXO|PXO_01111 PXO|PXO_01375 PXO|PXO_01504 PXO|PXO_01568 PXO|PXO_01758 PXO|PXO_02212 PXO|PXO_02426 PXO|PXO_02786 PXO|PXO_02978 PXO|PXO_04079 PXO|PXO_04142 PXO|PXO_04311 PXO|PXO_04734 PXO|PXO_04847 PXO|PXO_05630 PXO|PXO_05742 PXO|PXO_06103 XOOB|XOOB0569 XOOB|XOOB0899 XOOB|XOOB0905 XOOB|XOOB0981 XOOB|XOOB1061 XOOB|XOOB1170 XOOB|XOOB1565 XOOB|XOOB1665 XOOB|XOOB1680 XOOB|XOOB1757 XOOB|XOOB1791 XOOB|XOOB2330 XOOB|XOOB2911 XOOB|XOOB2937 XOOB|XOOB2955 XOOB|XOOB3146 XOOB|XOOB3230 XOOB|XOOB3707 XOOB|XOOB3888 XOOB|XOOB4298 XOO|XOO0323 XOO|XOO0376 XOO|XOO0618 XOO|XOO0655 XOO|XOO0672 XOO|XOO0984 XOO|XOO0992 XOO|XOO1083 XOO|XOO1164 XOO|XOO1272 XOO|XOO1572 XOO|XOO1673 XOO|XOO1675 XOO|XOO1777 XOO|XOO1861 XOO|XOO1895 XOO|XOO3085 XOO|XOO3928 XOO|XOO4560
XANT1013: PXO|PXO_00052 PXO|PXO_00140 PXO|PXO_00178 PXO|PXO_00280 PXO|PXO_00423 PXO|PXO_00828 PXO|PXO_01120 PXO|PXO_01411 PXO|PXO_01471 PXO|PXO_01753 PXO|PXO_01853 PXO|PXO_02298 PXO|PXO_02366 PXO|PXO_02574 PXO|PXO_03834 PXO|PXO_04248 PXO|PXO_04615 XOOB|XOOB0052 XOOB|XOOB0164 XOOB|XOOB0586 XOOB|XOOB0750 XOOB|XOOB1044 XOOB|XOOB1059 XOOB|XOOB1110 XOOB|XOOB1376 XOOB|XOOB1960 XOOB|XOOB2115 XOOB|XOOB2709 XOOB|XOOB2820 XOOB|XOOB3167 XOOB|XOOB3246 XOOB|XOOB3429 XOOB|XOOB3500 XOOB|XOOB3509 XOOB|XOOB3879 XOOB|XOOB3881 XOOB|XOOB4147 XOO|XOO0824 XOO|XOO1147 XOO|XOO1162 XOO|XOO1475 XOO|XOO2081 XOO|XOO2853 XOO|XOO2970 XOO|XOO3111 XOO|XOO3157 XOO|XOO3319 XOO|XOO3362 XOO|XOO3446 XOO|XOO3628 XOO|XOO3708 XOO|XOO3717 XOO|XOO4055 XOO|XOO4103
XANT1034: PXO|PXO_00713 PXO|PXO_01538 PXO|PXO_01959 PXO|PXO_02393 PXO|PXO_02483 PXO|PXO_02528 PXO|PXO_02901 PXO|PXO_03998 PXO|PXO_04193 PXO|PXO_04490 XOOB|XOOB0444 XOOB|XOOB0896 XOOB|XOOB0928 XOOB|XOOB1016 XOOB|XOOB1271 XOOB|XOOB1282 XOOB|XOOB1529 XOOB|XOOB2264 XOOB|XOOB3357 XOOB|XOOB3494 XOOB|XOOB3670 XOOB|XOOB3822 XOOB|XOOB3940 XOO|XOO4707 XOO|XOO4716 XOO|XOO4717 XOO|XOO4738 XOO|XOO4757 XOO|XOO4828 XOO|XOO4895 XOO|XOO4927 XOO|XOO4937 XOC|XOC_0459
XANT1039: PXO|PXO_00229 PXO|PXO_00319 PXO|PXO_00632 PXO|PXO_00697 PXO|PXO_01090 PXO|PXO_01806 PXO|PXO_01949 PXO|PXO_02758 PXO|PXO_03351 PXO|PXO_03661 PXO|PXO_06224 XOC|XOC_0067 XOC|XOC_4090 XOC|XOC_4116 XOC|XOC_4345 XOOB|XOOB0033 XOOB|XOOB0313 XOOB|XOOB1836 XOOB|XOOB1978 XOOB|XOOB0182 XOOB|XOOB1263 XOOB|XOOB1839 XOOB|XOOB2000 XOOB|XOOB2250 XOOB|XOOB2870 XOO|XOO0341 XOO|XOO1372 XOO|XOO2092 XOO|XOO2130 XOO|XOO2369 XOO|XOO3017 XOO|XOO1941
XANT1048: PXO|PXO_00308 PXO|PXO_00796 PXO|PXO_00941 PXO|PXO_01793 PXO|PXO_02248 PXO|PXO_03432 PXO|PXO_03783 PXO|PXO_04494 PXO|PXO_04732 PXO|PXO_04741 PXO|PXO_06106 XOOB|XOOB0124 XOOB|XOOB1062 XOOB|XOOB1384 XOOB|XOOB1826 XOOB|XOOB2092 XOOB|XOOB2368 XOOB|XOOB3001 XOOB|XOOB3361 XOOB|XOOB4107 XOO|XOO0049 XOO|XOO1928 XOO|XOO2226 XOO|XOO2504 XOO|XOO3556 XOO|XOO4359 XOC|XOC_2435
XANT1049: PXO|PXO_00428 PXO|PXO_00515 PXO|PXO_00578 PXO|PXO_01463 PXO|PXO_01962 PXO|PXO_03164 PXO|PXO_03663 PXO|PXO_03988 PXO|PXO_05637 PXO|PXO_06261 XOOB|XOOB0180 XOOB|XOOB0715 XOOB|XOOB1272 XOOB|XOOB1977 XOOB|XOOB2167 XOOB|XOOB2343 XOOB|XOOB2591 XOOB|XOOB2963 XOOB|XOOB3953 XOO|XOO0203 XOO|XOO1386 XOO|XOO2287 XOO|XOO2471 XOO|XOO2747 XOO|XOO3118 XOO|XOO0787 XOC|XOC_3554
XANT1056: PXO|PXO_00272 PXO|PXO_00274 PXO|PXO_00279 PXO|PXO_00492 PXO|PXO_00498 PXO|PXO_00500 PXO|PXO_01369 PXO|PXO_01534 XOC|XOC_1365 XOC|XOC_2488 XOC|XOC_2490 XOOB|XOOB1526 XOOB|XOOB2656 XOOB|XOOB2657 XOOB|XOOB2658 XOOB|XOOB2660 XOOB|XOOB2662 XOOB|XOOB2913 XOOB|XOOB2915 XOOB|XOOB2916 XOO|XOO1641 XOO|XOO1720 XOO|XOO3062 XOO|XOO4849 XOO|XOO3060
XANT1057: PXO|PXO_00495 PXO|PXO_00818 PXO|PXO_01674 PXO|PXO_02314 PXO|PXO_03528 PXO|PXO_03647 PXO|PXO_03983 PXO|PXO_04201 PXO|PXO_04716 PXO|PXO_04844 XOOB|XOOB0683 XOOB|XOOB2261 XOOB|XOOB2538 XOOB|XOOB2957 XOOB|XOOB3225 XOOB|XOOB3832 XOOB|XOOB3993 XOO|XOO0674 XOO|XOO0753 XOO|XOO1568 XOO|XOO1637 XOO|XOO2108 XOO|XOO2792 XOO|XOO4057 XOO|XOO4227
XANT1063: XOO|XOO0063 XOO|XOO0319 XOO|XOO0321 XOO|XOO0637 XOO|XOO0969 XOO|XOO1146 XOO|XOO1214 XOO|XOO1476 XOO|XOO2082 XOO|XOO2253 XOO|XOO2436 XOO|XOO3158 XOO|XOO3318 XOO|XOO3445 XOO|XOO3627 XOO|XOO3760 XOO|XOO4056 XOO|XOO4091 XOO|XOO4104 XOO|XOO4402 XOO|XOO4450 XOOB|XOOB0292 XOOB|XOOB1043 XOOB|XOOB1961
XANT1064: XOO|XOO0324 XOO|XOO0375 XOO|XOO0619 XOO|XOO0654 XOO|XOO0673 XOO|XOO0741 XOO|XOO0983 XOO|XOO0993 XOO|XOO1081 XOO|XOO1163 XOO|XOO1271 XOO|XOO1571 XOO|XOO1672 XOO|XOO1674 XOO|XOO1765 XOO|XOO1776 XOO|XOO1862 XOO|XOO1896 XOO|XOO3055 XOO|XOO3057 XOO|XOO3086 XOO|XOO4561 PXO|PXO_02213 PXO|PXO_02427
XANT1085: XOOB|XOOB0198 XOOB|XOOB0331 XOOB|XOOB0675 XOOB|XOOB1329 XOOB|XOOB1346 XOOB|XOOB1454 XOOB|XOOB1566 XOOB|XOOB1631 XOOB|XOOB1803 XOOB|XOOB2204 XOOB|XOOB2367 XOOB|XOOB2535 XOOB|XOOB2742 XOOB|XOOB3159 XOOB|XOOB3164 XOOB|XOOB3186 XOOB|XOOB3572 XOOB|XOOB3686 XOOB|XOOB3884 XOOB|XOOB3992 XOOB|XOOB4106
XANT1094: PXO|PXO_00091 PXO|PXO_00306 PXO|PXO_00556 PXO|PXO_00786 PXO|PXO_01149 PXO|PXO_01506 PXO|PXO_01569 PXO|PXO_01830 PXO|PXO_01856 PXO|PXO_01860 PXO|PXO_01869 PXO|PXO_02307 PXO|PXO_02754 PXO|PXO_02778 PXO|PXO_03121 PXO|PXO_03683 PXO|PXO_03876 PXO|PXO_04493 PXO|PXO_04843 PXO|PXO_05467 PXO|PXO_05486
XANT2945: PXO|PXO_02029 PXO|PXO_04700 PXO|PXO_04713 XOC|XOC_1315 XOC|XOC_1326 XOC|XOC_1535 XOC|XOC_1540 XOOB|XOOB1336 XOOB|XOOB1342 XOOB|XOOB1350 XOOB|XOOB3304 XOOB|XOOB3314 XOO|XOO1450 XOO|XOO1453 XOO|XOO3503 XOO|XOO3512 A989|A989_19628
XANT2946: PXO|PXO_02036 PXO|PXO_02038 PXO|PXO_02040 PXO|PXO_04253 XOC|XOC_1327 XOC|XOC_1337 XOC|XOC_1348 XOC|XOC_1342 XOOB|XOOB3299 XOOB|XOOB3300 XOOB|XOOB3740 XOO|XOO3486 XOO|XOO3488 XOO|XOO3490 XOO|XOO3495 XOO|XOO3964 A989|A989_10974
XANT2947: PXO|PXO_02458 PXO|PXO_02461 PXO|PXO_03638 PXO|PXO_03642 XOC|XOC_0025 XOC|XOC_2000 XOC|XOC_3293 XOC|XOC_3297 XOOB|XOOB0201 XOOB|XOOB0203 XOOB|XOOB0205 XOOB|XOOB0949 XOOB|XOOB0951 XOO|XOO0224 XOO|XOO0226 XOO|XOO1049 XOO|XOO1051
XANT3396: PXO|PXO_00937 PXO|PXO_00950 PXO|PXO_01834 PXO|PXO_01854 PXO|PXO_03016 PXO|PXO_03339 PXO|PXO_03801 PXO|PXO_04105 PXO|PXO_05425 PXO|PXO_06099 PXO|PXO_06216 XOOB|XOOB0162 XOOB|XOOB3898 XOO|XOO0183 XOO|XOO4122 XOC|XOC_4570
XANT3404: PXO|PXO_02459 PXO|PXO_02463 PXO|PXO_03639 PXO|PXO_03643 XOC|XOC_0023 XOC|XOC_1998 XOC|XOC_3296 XOOB|XOOB0200 XOOB|XOOB0202 XOOB|XOOB0204 XOOB|XOOB0948 XOOB|XOOB0950 XOO|XOO0223 XOO|XOO0225 XOO|XOO1048 XOO|XOO1050
XANT3876: PXO|PXO_00235 PXO|PXO_00514 PXO|PXO_02785 XOOB|XOOB0249 XOOB|XOOB0337 XOOB|XOOB2342 XOOB|XOOB2876 XOO|XOO0275 XOO|XOO0374 XOO|XOO2470 XOO|XOO4458 A989|A989_11144 XOC|XOC_2512 XOOB|XOOB4197
XANT3879: PXO|PXO_01528 PXO|PXO_02056 PXO|PXO_02058 XOC|XOC_2547 XOC|XOC_2549 XOC|XOC_2551 XOOB|XOOB3276 XOOB|XOOB3278 XOOB|XOOB3280 XOOB|XOOB3282 XOOB|XOOB3284 A989|A989_14547 XOO|XOO3468 A989|A989_17228
XANT3889: XOOB|XOOB0072 XOOB|XOOB0287 XOOB|XOOB3673 XOO|XOO0106 XOO|XOO0316 XOO|XOO0330 XOO|XOO1136 XOO|XOO2893 XOO|XOO3243 XOO|XOO3554 XOO|XOO3779 XOO|XOO4143 PXO|PXO_05783 XOO|XOO0301
XANT3897: PXO|PXO_05454 PXO|PXO_05608 PXO|PXO_05607 PXO|PXO_05601 PXO|PXO_06228 PXO|PXO_05632 PXO|PXO_05721 PXO|PXO_05603 PXO|PXO_06233 PXO|PXO_05634 PXO|PXO_05723 PXO|PXO_05717 PXO|PXO_05553 PXO|PXO_05571
XANT4029: PXO|PXO_00270 PXO|PXO_00502 PXO|PXO_01531 PXO|PXO_02054 XOC|XOC_1362 XOC|XOC_1370 XOC|XOC_2545 XOOB|XOOB2664 XOOB|XOOB3286 A989|A989_14537 XOO|XOO2817 XOO|XOO3474 XOO|XOO3470
XANT4142: PXO|PXO_00485 XOO|XOO0156 XOO|XOO1135 XOO|XOO3242 XOO|XOO4013 XOOB|XOOB2152 PXO|PXO_00615 PXO|PXO_01210 PXO|PXO_01281 PXO|PXO_02577 PXO|PXO_03343 PXO|PXO_03781 PXO|PXO_04144
XANT4378: A989|A989_19198 A989|A989_19208 PXO|PXO_01526 XOC|XOC_2550 XOO|XOO3467 XOOB|XOOB3274 XOOB|XOOB3281 XOC|XOC_2552 PXO|PXO_02057 XOOB|XOOB3277 XOC|XOC_2548
XANT4379: PXO|PXO_00283 PXO|PXO_00285 PXO|PXO_05538 XOC|XOC_3447 XOC|XOC_3449 XOOB|XOOB1522 XOOB|XOOB1523 XOO|XOO1636 XOO|XOO1638 XOO|XOO1639 A989|A989_16383
XANT4490: PXO|PXO_00951 PXO|PXO_06215 XOO|XOO0180 XOO|XOO0621 XOO|XOO2013 XOO|XOO4374 XOO|XOO2626 XOO|XOO0990 XOOB|XOOB2484 XOOB|XOOB0160
XANT4492: PXO|PXO_02464 PXO|PXO_03644 XOC|XOC_0022 XOC|XOC_2004 XOC|XOC_3290 XOC|XOC_3538 XOOB|XOOB0199 XOOB|XOOB0946 XOO|XOO0222 XOO|XOO1047
XANT4498: XOOB|XOOB1936 XOOB|XOOB2383 XOOB|XOOB3166 XOOB|XOOB3183 XOOB|XOOB4119 XOO|XOO0160 XOO|XOO2521 XOO|XOO3360 XOO|XOO3379 XOO|XOO4375
XANT4577: PXO|PXO_05572 PXO|PXO_05804 PXO|PXO_05812 PXO|PXO_05819 PXO|PXO_05828 PXO|PXO_05831 PXO|PXO_05835 PXO|PXO_06038 PXO|PXO_06052
XANT4583: XOC|XOC_1539 XOC|XOC_1549 XOO|XOO1452 XOO|XOO1456 A989|A989_11914 PXO|PXO_04765 XOOB|XOOB1349 XOOB|XOOB1357 XOOB|XOOB1358
XANT4587: PXO|PXO_00225 PXO|PXO_05716 PXO|PXO_06232 PXO|PXO_01093 PXO|PXO_00544 PXO|PXO_00569 PXO|PXO_05722 PXO|PXO_02170 PXO|PXO_05720
XANT4627: PXO|PXO_01166 XOC|XOC_4381 PXO|PXO_01212 PXO|PXO_01835 PXO|PXO_02568 PXO|PXO_03015 PXO|PXO_03800 PXO|PXO_04083 XOO|XOO4795
XANT4687: XOO|XOO0021 XOO|XOO3091 XOO|XOO0052 XOO|XOO0067 XOO|XOO4236 XOO|XOO2478 XOO|XOO1489 XOO|XOO1482
XANT4788: PXO|PXO_03357 PXO|PXO_03464 XOOB|XOOB0021 XOOB|XOOB0038 XOO|XOO0020 XOO|XOO0134 XOC|XOC_0487
XANT4789: PXO|PXO_05448 PXO|PXO_05705 XOOB|XOOB0333 XOOB|XOOB1232 XOO|XOO1341 PXO|PXO_05777 XOC|XOC_0625
XANT4806: XOC|XOC_1373 XOC|XOC_1385 XOC|XOC_1379 XOC|XOC_1383 XOC|XOC_1377 XOC|XOC_1375 XOC|XOC_1381
XANT4896: A989|A989_09703 A989|A989_09863 PXO|PXO_03064 XOC|XOC_3968 XOO|XOO0682 XOOB|XOOB0619
XANT4897: A989|A989_09708 A989|A989_09868 PXO|PXO_03063 XOC|XOC_3969 XOO|XOO0683 XOOB|XOOB0621
XANT4898: PXO|PXO_01529 PXO|PXO_02055 A989|A989_14542 XOC|XOC_2546 XOO|XOO3469 XOOB|XOOB3285
XANT4899: PXO|PXO_03793 PXO|PXO_05574 XOO|XOO1020 XOO|XOO3307 PXO|PXO_00369 XOOB|XOOB0922
XANT4912: XOC|XOC_0133 XOC|XOC_0246 XOC|XOC_1720 XOC|XOC_2263 XOC|XOC_3611 PXO|PXO_01633
XANT4913: XOC|XOC_1561 XOC|XOC_1579 XOC|XOC_1585 XOC|XOC_1713 XOC|XOC_4396 PXO|PXO_05552
XANT4915: XOOB|XOOB0906 XOOB|XOOB1231 XOOB|XOOB4058 PXO|PXO_02161 XOO|XOO1339 XOOB|XOOB4116
XANT4916: XOOB|XOOB0912 XOOB|XOOB1893 XOO|XOO0889 XOO|XOO1005 XOO|XOO2003 PXO|PXO_02580
XANT4929: A989|A989_05978 PXO|PXO_02041 XOC|XOC_1349 XOO|XOO3494 XOOB|XOOB3298 XOO|XOO3485
XANT4948: PXO|PXO_03221 XOC|XOC_3898 XOOB|XOOB3998 XOO|XOO4592 XOC|XOC_4027 XOO|XOO4233
XANT5015: PXO|PXO_00271 PXO|PXO_00501 XOO|XOO2816 XOOB|XOOB2663 XOC|XOC_1364
XANT5016: PXO|PXO_00294 PXO|PXO_00508 XOC|XOC_1560 XOC|XOC_1714 XOOB|XOOB2669
XANT5017: PXO|PXO_00573 PXO|PXO_01087 PXO|PXO_02273 PXO|PXO_06227 XOO|XOO1236
XANT5018: PXO|PXO_01044 PXO|PXO_06122 XOC|XOC_2418 XOO|XOO2541 XOOB|XOOB2400
XANT5019: PXO|PXO_01045 PXO|PXO_06121 XOC|XOC_2419 XOO|XOO2540 XOOB|XOOB2399
XANT5020: PXO|PXO_03025 PXO|PXO_03602 XOOB|XOOB0237 XOOB|XOOB1524 XOO|XOO4723
XANT5039: XOC|XOC_1330 XOC|XOC_1340 PXO|PXO_04254 XOO|XOO3965 XOOB|XOOB3741
XANT5040: XOC|XOC_1331 XOC|XOC_1341 XOO|XOO4884 XOOB|XOOB3742 XOO|XOO4917
XANT5041: XOC|XOC_1336 XOC|XOC_1347 A989|A989_10964 PXO|PXO_02039 XOO|XOO3487
XANT5042: XOC|XOC_1372 XOC|XOC_1374 XOC|XOC_1378 XOC|XOC_1380 XOC|XOC_1384
XANT5043: XOOB|XOOB2329 XOOB|XOOB3360 XOO|XOO0107 XOO|XOO0396 XOO|XOO1205
XANT5044: XOO|XOO0139 XOO|XOO0206 XOO|XOO1939 XOO|XOO1945 XOO|XOO2370
XANT5045: XOO|XOO0260 XOO|XOO0359 XOO|XOO0518 XOO|XOO1026 XOO|XOO1395
XANT5060: A989|A989_01630 PXO|PXO_03896 XOC|XOC_0094 XOO|XOO4946 XOOB|XOOB4203
XANT5061: A989|A989_01635 PXO|PXO_03897 XOC|XOC_0095 XOO|XOO4462 XOOB|XOOB4204
XANT5062: A989|A989_01640 PXO|PXO_03898 XOC|XOC_0096 XOO|XOO4463 XOOB|XOOB4205
XANT5065: A989|A989_02360 PXO|PXO_04406 XOC|XOC_0805 XOO|XOO3861 XOOB|XOOB3640
XANT5068: A989|A989_03165 XOC|XOC_3507 PXO|PXO_05527 XOO|XOO1590 XOOB|XOOB1473
XANT5076: A989|A989_05983 PXO|PXO_02042 XOC|XOC_1350 XOO|XOO3484 XOOB|XOOB3297
XANT5077: A989|A989_05988 PXO|PXO_02043 XOC|XOC_1351 XOO|XOO3483 XOOB|XOOB3296
XANT5078: A989|A989_05993 PXO|PXO_02044 XOC|XOC_1352 XOO|XOO3482 XOOB|XOOB3295
XANT5079: A989|A989_05998 PXO|PXO_02045 XOC|XOC_1353 XOO|XOO3481 XOOB|XOOB3294
XANT5080: A989|A989_06003 PXO|PXO_02046 XOC|XOC_1354 XOO|XOO3480 XOOB|XOOB3293
XANT5081: A989|A989_06008 PXO|PXO_02047 XOC|XOC_1355 XOO|XOO3479 XOOB|XOOB3292
XANT5082: A989|A989_06013 PXO|PXO_02048 XOC|XOC_1357 XOO|XOO3478 XOOB|XOOB3291
XANT5083: A989|A989_06018 PXO|PXO_02049 XOC|XOC_1358 XOO|XOO3477 XOOB|XOOB3290
XANT5084: A989|A989_06023 PXO|PXO_02050 XOC|XOC_1359 XOO|XOO3476 XOOB|XOOB3289
XANT5097: A989|A989_11919 XOC|XOC_1544 XOO|XOO1455 XOOB|XOOB1356 XOOB|XOOB1354
XANT5102: A989|A989_13384 PXO|PXO_00910 XOC|XOC_2674 XOO|XOO2199 XOOB|XOOB2068
XANT5103: A989|A989_14322 PXO|PXO_04448 XOC|XOC_1305 XOO|XOO4891 XOOB|XOOB3323
XANT5104: A989|A989_14327 PXO|PXO_05510 XOC|XOC_1306 XOO|XOO3518 XOOB|XOOB3322
XANT5105: A989|A989_14337 PXO|PXO_04695 XOC|XOC_1308 XOO|XOO4890 XOOB|XOOB3320
XANT5106: A989|A989_14342 PXO|PXO_04696 XOC|XOC_1309 XOO|XOO3517 XOOB|XOOB3319
XANT5107: A989|A989_14347 PXO|PXO_04697 XOC|XOC_1310 XOO|XOO3516 XOOB|XOOB3318
XANT5108: A989|A989_14352 PXO|PXO_04698 XOC|XOC_1311 XOO|XOO3515 XOOB|XOOB3317
XANT5110: A989|A989_14532 PXO|PXO_02052 XOC|XOC_1361 XOO|XOO4883 XOOB|XOOB3287
XANT5111: A989|A989_15933 XOO|XOO3509 XOOB|XOOB3312 XOOB|XOOB3310 XOO|XOO3510
XANT5113: A989|A989_16973 PXO|PXO_00003 XOC|XOC_3451 XOO|XOO1635 XOOB|XOOB1521
XANT5114: A989|A989_16978 PXO|PXO_00004 XOC|XOC_3452 XOO|XOO1634 XOOB|XOOB1520
XANT5123: PXO|PXO_01046 XOC|XOC_2420 XOO|XOO4835 XOOB|XOOB2398 PXO|PXO_06120
XANT5263: PXO|PXO_00621 PXO|PXO_01158 PXO|PXO_01533 XOC|XOC_4611
XANT5264: PXO|PXO_00943 PXO|PXO_02425 PXO|PXO_06104 XOOB|XOOB2958
XANT5265: PXO|PXO_01071 PXO|PXO_06249 XOO|XOO2110 XOOB|XOOB1966
XANT5266: PXO|PXO_01072 PXO|PXO_06246 XOO|XOO2113 XOOB|XOOB1984
XANT5267: PXO|PXO_01499 PXO|PXO_02022 PXO|PXO_02784 XOOB|XOOB0336
XANT5268: PXO|PXO_02487 PXO|PXO_06033 XOO|XOO1022 XOOB|XOOB0924
XANT5269: PXO|PXO_03314 PXO|PXO_04082 XOC|XOC_4380 XOO|XOO0181
XANT5270: PXO|PXO_04701 PXO|PXO_04717 XOO|XOO3506 XOOB|XOOB3306
XANT5271: PXO|PXO_04714 PXO|PXO_05513 XOO|XOO3505 XOOB|XOOB3305
XANT5288: XOC|XOC_0781 XOC|XOC_1369 XOC|XOC_1511 XOC|XOC_2555
XANT5289: XOC|XOC_1545 XOC|XOC_1547 PXO|PXO_04705 XOO|XOO4758
XANT5290: XOC|XOC_2002 XOC|XOC_3292 XOC|XOC_3536 A989|A989_15913
XANT5291: XOC|XOC_2012 XOC|XOC_4253 XOC|XOC_4402 XOC|XOC_4533
XANT5292: XOOB|XOOB1613 XOOB|XOOB4350 A989|A989_01625 XOO|XOO4953
XANT5293: XOO|XOO0155 XOO|XOO0888 XOO|XOO2004 XOO|XOO3359
XANT5294: XOO|XOO0302 XOO|XOO0317 XOO|XOO2892 XOO|XOO3778
XANT5295: XOO|XOO0373 XOO|XOO3896 XOO|XOO4699 XOO|XOO4940
XANT5296: XOO|XOO1010 XOO|XOO1495 XOO|XOO2630 XOO|XOO3972
XANT5297: XOO|XOO1718 XOO|XOO4614 PXO|PXO_03515 XOOB|XOOB1615
XANT5298: XOO|XOO2633 XOO|XOO2650 XOO|XOO2658 XOO|XOO3973
XANT5299: XOO|XOO4025 XOO|XOO4110 PXO|PXO_04159 XOOB|XOOB3796
XANT5328: XOC|XOC_4174 PXO|PXO_02963 XOO|XOO0536 XOOB|XOOB0502
XANT5344: A989|A989_11139 XOO|XOO3025 XOO|XOO4373 XOOB|XOOB4118
XANT5346: A989|A989_11929 PXO|PXO_04766 XOC|XOC_1548 XOOB|XOOB1355
XANT5347: A989|A989_11949 XOC|XOC_1536 XOO|XOO1451 XOOB|XOOB1343
XANT5348: A989|A989_12265 PXO|PXO_00580 XOO|XOO2290 XOOB|XOOB2168
XANT5352: A989|A989_14332 PXO|PXO_05511 XOC|XOC_1307 XOOB|XOOB3321
XANT5353: A989|A989_14357 PXO|PXO_04699 XOO|XOO3514 XOOB|XOOB3316
XANT5354: A989|A989_14517 PXO|PXO_04037 XOO|XOO0566 XOOB|XOOB0528
XANT5356: PXO|PXO_02034 XOC|XOC_1322 XOO|XOO3499 XOOB|XOOB3301
XANT5366: PXO|PXO_00141 XOC|XOC_2764 XOO|XOO2935 XOOB|XOOB2786
XANT5368: PXO|PXO_00237 XOC|XOC_2514 XOO|XOO3026 XOOB|XOOB2878
XANT5369: PXO|PXO_00239 XOC|XOC_2516 XOO|XOO3027 XOOB|XOOB2879
XANT5370: PXO|PXO_00258 XOC|XOC_2535 XOO|XOO3044 XOOB|XOOB2898
XANT5371: PXO|PXO_00269 XOOB|XOOB0250 PXO|PXO_03294 XOO|XOO0277
XANT5373: PXO|PXO_00328 XOC|XOC_2621 XOO|XOO4837 XOOB|XOOB2499
XANT5375: PXO|PXO_00483 XOC|XOC_1977 XOO|XOO2806 XOOB|XOOB2646
XANT5378: PXO|PXO_00651 XOO|XOO2333 XOOB|XOOB2213 XOC|XOC_3016
XANT5379: PXO|PXO_00663 XOC|XOC_3025 XOO|XOO4825 XOOB|XOOB2223
XANT5380: PXO|PXO_00664 XOC|XOC_3026 XOO|XOO2342 XOOB|XOOB2224
XANT5381: PXO|PXO_00666 XOC|XOC_3029 XOO|XOO2343 XOOB|XOOB2225
XANT5382: PXO|PXO_00667 XOC|XOC_3031 XOO|XOO2344 XOOB|XOOB2226
XANT5383: PXO|PXO_00733 XOO|XOO2404 PXO|PXO_01847 XOOB|XOOB3173
XANT5385: PXO|PXO_00899 XOC|XOC_2685 XOO|XOO2187 XOOB|XOOB2057
XANT5386: PXO|PXO_01144 XOC|XOC_3056 XOO|XOO1986 XOOB|XOOB1879
XANT5387: PXO|PXO_01202 XOC|XOC_1756 XOO|XOO4794 XOOB|XOOB1928
XANT5391: PXO|PXO_01366 XOC|XOC_2202 XOOB|XOOB0570 PXO|PXO_04080
XANT5392: PXO|PXO_01414 XOC|XOC_2054 XOO|XOO3155 XOOB|XOOB2998
XANT5393: PXO|PXO_01415 XOC|XOC_2055 XOO|XOO3154 XOOB|XOOB2997
XANT5394: PXO|PXO_01544 XOC|XOC_3370 XOO|XOO4778 XOOB|XOOB1534
XANT5397: PXO|PXO_01771 XOC|XOC_3125 XOO|XOO1908 XOOB|XOOB1806
XANT5401: PXO|PXO_01846 XOO|XOO3368 XOOB|XOOB3172 XOC|XOC_3541
XANT5402: PXO|PXO_02030 XOC|XOC_1316 XOO|XOO3501 XOOB|XOOB3303
XANT5403: PXO|PXO_02031 XOO|XOO3500 XOOB|XOOB3302 XOC|XOC_1319
XANT5406: PXO|PXO_02295 XOC|XOC_3690 XOO|XOO1217 XOOB|XOOB1113
XANT5407: PXO|PXO_02326 XOC|XOC_3605 XOO|XOO1188 XOOB|XOOB1083
XANT5408: PXO|PXO_02327 XOC|XOC_3606 XOO|XOO1187 XOOB|XOOB1082
XANT5409: PXO|PXO_02329 XOC|XOC_3608 XOO|XOO1186 XOOB|XOOB1080
XANT5410: PXO|PXO_02331 XOC|XOC_3609 XOO|XOO1184 XOOB|XOOB1078
XANT5411: PXO|PXO_02332 XOC|XOC_3610 XOO|XOO1183 XOOB|XOOB1077
XANT5412: PXO|PXO_02465 XOC|XOC_3288 XOO|XOO4739 XOOB|XOOB0945
XANT5413: PXO|PXO_02654 XOO|XOO0828 XOOB|XOOB0754 XOC|XOC_4245
XANT5416: PXO|PXO_02735 XOC|XOC_1201 XOO|XOO0903 XOOB|XOOB0829
XANT5417: PXO|PXO_02815 XOC|XOC_4339 XOO|XOO0403 XOOB|XOOB0366
XANT5418: PXO|PXO_02826 XOC|XOC_4328 XOO|XOO0413 XOOB|XOOB0376
XANT5419: PXO|PXO_02828 XOC|XOC_4326 XOO|XOO0416 XOOB|XOOB0378
XANT5420: PXO|PXO_03203 XOOB|XOOB0288 XOOB|XOOB2634 XOOB|XOOB3674
XANT5421: PXO|PXO_03204 XOOB|XOOB0274 PXO|PXO_05578 XOO|XOO2492
XANT5422: PXO|PXO_03241 XOC|XOC_0380 XOO|XOO4557 XOOB|XOOB4294
XANT5424: PXO|PXO_03425 XOC|XOC_4278 XOO|XOO0058 XOOB|XOOB0116
XANT5426: PXO|PXO_03681 XOC|XOC_4035 XOO|XOO4272 XOOB|XOOB4029
XANT5428: PXO|PXO_03884 XOO|XOO2232 XOOB|XOOB4192 XOO|XOO4452
XANT5431: PXO|PXO_04184 XOC|XOC_0636 XOO|XOO4924 XOOB|XOOB3814
XANT5432: PXO|PXO_04185 XOC|XOC_0635 XOO|XOO4925 XOOB|XOOB3815
XANT5435: PXO|PXO_04484 XOC|XOC_1271 XOO|XOO3548 XOOB|XOOB3352
XANT5436: PXO|PXO_04485 XOC|XOC_1270 XOO|XOO3549 XOOB|XOOB3353
XANT5437: PXO|PXO_04487 XOC|XOC_1267 XOOB|XOOB3355 XOO|XOO3551
XANT5438: PXO|PXO_04706 XOC|XOC_1542 XOO|XOO1454 XOOB|XOOB1353
XANT5439: PXO|PXO_04778 XOC|XOC_1625 XOO|XOO1541 XOOB|XOOB1431
XANT5440: PXO|PXO_04848 XOC|XOC_3516 XOO|XOO1575 XOOB|XOOB1457
XANT5441: PXO|PXO_04883 XOC|XOC_3509 XOO|XOO1588 XOOB|XOOB1471
XANT5442: PXO|PXO_04885 XOC|XOC_3511 XOO|XOO1587 XOOB|XOOB1469
XANT5443: PXO|PXO_05570 XOO|XOO4809 PXO|PXO_05600 PXO|PXO_05602
XANT5447: PXO|PXO_05795 XOC|XOC_0216 XOO|XOO4598 XOOB|XOOB4334
XANT5448: PXO|PXO_06157 XOC|XOC_2383 XOO|XOO2573 XOOB|XOOB1192
XANT5582: XOC|XOC_0090 XOO|XOO4944 XOC|XOC_0091 XOOB|XOOB4201
XANT5583: XOC|XOC_2493 XOO|XOO3061 XOOB|XOOB2659 XOOB|XOOB2914
XANT5584: A989|A989_02950 A989|A989_06123 A989|A989_07839
XANT5585: A989|A989_11924 A989|A989_11934 A989|A989_11944
XANT5586: PXO|PXO_00545 PXO|PXO_00568 XOO|XOO4861
XANT5587: PXO|PXO_00633 PXO|PXO_00698 PXO|PXO_01809
XANT5588: PXO|PXO_00843 PXO|PXO_06085 XOO|XOO2134
XANT5589: PXO|PXO_00856 PXO|PXO_06071 XOO|XOO2146
XANT5590: PXO|PXO_00953 PXO|PXO_06213 XOO|XOO2625
XANT5591: PXO|PXO_00966 PXO|PXO_06200 XOC|XOC_2338
XANT5592: PXO|PXO_01042 PXO|PXO_06124 XOC|XOC_2416
XANT5593: PXO|PXO_01070 PXO|PXO_06248 XOO|XOO2111
XANT5594: PXO|PXO_01073 PXO|PXO_06247 XOO|XOO2112
XANT5595: PXO|PXO_02942 PXO|PXO_03197 XOOB|XOOB0481
XANT5596: PXO|PXO_03216 PXO|PXO_04791 XOO|XOO1529
XANT5625: XOC|XOC_0516 XOC|XOC_3294 PXO|PXO_02457
XANT5626: XOC|XOC_0782 XOC|XOC_1368 XOC|XOC_1510
XANT5627: XOC|XOC_1329 XOC|XOC_1339 XOO|XOO3493
XANT5628: XOC|XOC_1581 XOC|XOC_1587 XOC|XOC_1711
XANT5629: XOOB|XOOB0359 XOOB|XOOB1099 XOOB|XOOB2157
XANT5630: XOOB|XOOB1338 XOOB|XOOB1352 PXO|PXO_04710
XANT5631: XOOB|XOOB2128 XOOB|XOOB2159 XOOB|XOOB2867
XANT5632: XOOB|XOOB2212 XOOB|XOOB3811 PXO|PXO_00650
XANT5633: XOOB|XOOB3072 XOOB|XOOB3507 XOOB|XOOB3784
XANT5634: XOO|XOO0070 XOO|XOO0996 XOO|XOO2273
XANT5635: XOO|XOO0148 XOO|XOO0817 XOO|XOO3090
XANT5636: XOO|XOO0261 XOO|XOO0616 PXO|PXO_05644
XANT5637: XOO|XOO0276 XOO|XOO4372 PXO|PXO_03798
XANT5638: XOO|XOO0371 XOO|XOO3336 XOO|XOO3653
XANT5639: XOO|XOO0414 XOO|XOO0546 XOO|XOO4147
XANT5640: XOO|XOO0738 XOO|XOO4222 PXO|PXO_03120
XANT5641: XOO|XOO0904 XOO|XOO2119 XOO|XOO2694
XANT5642: XOO|XOO1008 XOO|XOO1890 XOO|XOO4171
XANT5643: XOO|XOO1493 XOO|XOO2629 XOO|XOO3351
XANT5644: XOO|XOO3552 XOO|XOO4047 XOO|XOO4146
XANT5645: XOO|XOO4823 XOO|XOO4855 XOC|XOC_4292
XANT5658: XOO|XOO1122 XOO|XOO4260 XOO|XOO1312
XANT5664: XOC|XOC_2003 XOC|XOC_3291 XOC|XOC_3537
XANT5673: A989|A989_01620 XOOB|XOOB1612 PXO|PXO_03517
XANT5674: XOC|XOC_0093 XOO|XOO4945 XOOB|XOOB4202
XANT5685: PXO|PXO_03536 XOO|XOO4599 XOOB|XOOB4335
XANT5709: A989|A989_15918 XOO|XOO3507 XOOB|XOOB3307
XANT5710: A989|A989_15923 XOO|XOO3508 XOOB|XOOB3308
XANT5711: A989|A989_15943 XOO|XOO3511 XOOB|XOOB3313
XANT5715: A989|A989_17063 PXO|PXO_00557 XOOB|XOOB2150
XANT5727: PXO|PXO_00019 XOC|XOC_2315 XOOB|XOOB2682
XANT5728: PXO|PXO_00023 XOO|XOO2829 XOOB|XOOB2685
XANT5730: PXO|PXO_00113 XOO|XOO2912 XOOB|XOOB2763
XANT5731: PXO|PXO_00139 XOO|XOO2934 XOOB|XOOB2785
XANT5732: PXO|PXO_00228 XOO|XOO3016 XOOB|XOOB2869
XANT5733: PXO|PXO_00236 XOC|XOC_2513 XOOB|XOOB2877
XANT5734: PXO|PXO_00257 XOC|XOC_2534 XOOB|XOOB2897
XANT5735: PXO|PXO_00315 XOO|XOO2512 XOOB|XOOB2376
XANT5736: PXO|PXO_00336 XOC|XOC_2734 XOO|XOO2660
XANT5737: PXO|PXO_00574 XOO|XOO2280 XOOB|XOOB2161
XANT5738: PXO|PXO_00579 XOO|XOO2288 XOOB|XOOB2166
XANT5739: PXO|PXO_00593 XOO|XOO2302 XOC|XOC_2593
XANT5740: PXO|PXO_00617 XOO|XOO2321 XOOB|XOOB2198
XANT5743: PXO|PXO_00677 XOO|XOO2353 XOOB|XOOB2235
XANT5744: PXO|PXO_00714 XOO|XOO2385 XOOB|XOOB2265
XANT5745: PXO|PXO_00803 XOO|XOO0315 XOOB|XOOB0286
XANT5747: PXO|PXO_00900 XOC|XOC_2683 XOO|XOO2189
XANT5748: PXO|PXO_00902 XOO|XOO2191 XOOB|XOOB2059
XANT5749: PXO|PXO_01240 XOO|XOO3280 XOOB|XOOB3105
XANT5750: PXO|PXO_01253 XOO|XOO3268 XOOB|XOOB3095
XANT5751: PXO|PXO_01347 XOO|XOO4779 XOOB|XOOB1593
XANT5752: PXO|PXO_01348 XOO|XOO1698 XOOB|XOOB1594
XANT5753: PXO|PXO_01351 XOO|XOO1701 XOOB|XOOB1597
XANT5754: PXO|PXO_01408 XOO|XOO4870 XOOB|XOOB3002
XANT5755: PXO|PXO_01412 XOO|XOO3156 XOOB|XOOB2999
XANT5756: PXO|PXO_01516 XOO|XOO3075 XOOB|XOOB2927
XANT5757: PXO|PXO_01543 XOO|XOO4777 XOOB|XOOB1533
XANT5758: PXO|PXO_01580 XOC|XOC_3327 XOOB|XOOB1626
XANT5762: PXO|PXO_01693 XOC|XOC_3205 XOO|XOO4789
XANT5763: PXO|PXO_01786 XOC|XOC_3111 XOOB|XOOB1820
XANT5764: PXO|PXO_01825 XOC|XOC_3558 XOO|XOO3389
XANT5765: PXO|PXO_01827 XOO|XOO3384 XOOB|XOOB3188
XANT5766: PXO|PXO_01849 XOO|XOO3365 XOOB|XOOB3170
XANT5767: PXO|PXO_01937 XOC|XOC_3381 XOO|XOO4756
XANT5768: PXO|PXO_01958 XOO|XOO1384 XOOB|XOOB1270
XANT5769: PXO|PXO_01982 XOC|XOC_1478 XOOB|XOOB1291
XANT5770: PXO|PXO_02060 XOO|XOO3466 XOOB|XOOB3272
XANT5774: PXO|PXO_02205 XOC|XOC_1417 XOOB|XOOB1163
XANT5775: PXO|PXO_02275 XOO|XOO1234 XOOB|XOOB1130
XANT5776: PXO|PXO_02297 XOC|XOC_3692 XOOB|XOOB1111
XANT5777: PXO|PXO_02328 XOO|XOO4745 XOOB|XOOB1081
XANT5778: PXO|PXO_02330 XOO|XOO1185 XOOB|XOOB1079
XANT5779: PXO|PXO_02479 XOO|XOO1031 XOOB|XOOB0930
XANT5780: PXO|PXO_02538 XOO|XOO1015 XOOB|XOOB0918
XANT5781: PXO|PXO_02558 XOO|XOO0982 XOOB|XOOB0898
XANT5782: PXO|PXO_02561 XOO|XOO0985 XOOB|XOOB0900
XANT5783: PXO|PXO_02655 XOO|XOO0829 XOOB|XOOB0755
XANT5785: PXO|PXO_02693 XOO|XOO0864 XOOB|XOOB0789
XANT5786: PXO|PXO_02771 XOC|XOC_0338 XOO|XOO4710
XANT5787: PXO|PXO_02774 XOO|XOO0354 XOOB|XOOB0326
XANT5788: PXO|PXO_02858 XOOB|XOOB0405 XOC|XOC_4296
XANT5789: PXO|PXO_02876 XOO|XOO0457 XOOB|XOOB0421
XANT5790: PXO|PXO_02879 XOC|XOC_0408 XOOB|XOOB0423
XANT5791: PXO|PXO_02914 XOO|XOO0490 XOOB|XOOB0457
XANT5792: PXO|PXO_02948 XOO|XOO0524 XOOB|XOOB0487
XANT5793: PXO|PXO_02955 XOC|XOC_4181 XOOB|XOOB0495
XANT5794: PXO|PXO_02969 XOO|XOO0542 XOOB|XOOB0508
XANT5795: PXO|PXO_03001 XOO|XOO0553 XOOB|XOOB0517
XANT5796: PXO|PXO_03158 XOO|XOO0779 XOOB|XOOB0709
XANT5797: PXO|PXO_03161 XOO|XOO0780 XOOB|XOOB0711
XANT5798: PXO|PXO_03198 XOO|XOO0297 XOOB|XOOB0269
XANT5799: PXO|PXO_03255 XOO|XOO4545 XOOB|XOOB4281
XANT5800: PXO|PXO_03291 XOO|XOO0273 XOOB|XOOB0247
XANT5802: PXO|PXO_03303 XOO|XOO0285 XOOB|XOOB0908
XANT5803: PXO|PXO_03317 XOO|XOO0179 XOOB|XOOB0159
XANT5805: PXO|PXO_03354 XOO|XOO0135 XOOB|XOOB0036
XANT5806: PXO|PXO_03358 XOC|XOC_0486 XOOB|XOOB0039
XANT5807: PXO|PXO_03364 XOO|XOO4701 XOOB|XOOB0047
XANT5808: PXO|PXO_03366 XOO|XOO0123 XOOB|XOOB0054
XANT5809: PXO|PXO_03382 XOO|XOO4444 XOOB|XOOB4184
XANT5810: PXO|PXO_03454 XOO|XOO0029 XOOB|XOOB0028
XANT5811: PXO|PXO_03514 XOO|XOO4615 XOOB|XOOB4352
XANT5813: PXO|PXO_03635 XOC|XOC_4522 XOOB|XOOB0208
XANT5814: PXO|PXO_03692 XOO|XOO4279 XOOB|XOOB4035
XANT5815: PXO|PXO_03701 XOO|XOO4286 XOOB|XOOB4041
XANT5816: PXO|PXO_03705 XOO|XOO4290 XOOB|XOOB4045
XANT5817: PXO|PXO_03706 XOC|XOC_0612 XOO|XOO4291
XANT5818: PXO|PXO_03727 XOO|XOO4311 XOOB|XOOB4062
XANT5819: PXO|PXO_03794 XOO|XOO4367 XOOB|XOOB4115
XANT5820: PXO|PXO_03864 XOC|XOC_4580 XOO|XOO4943
XANT5821: PXO|PXO_03870 XOO|XOO4449 XOOB|XOOB4178
XANT5822: PXO|PXO_03875 XOO|XOO4442 XOOB|XOOB4183
XANT5823: PXO|PXO_03936 XOO|XOO4237 XOOB|XOOB4001
XANT5824: PXO|PXO_03977 XOOB|XOOB3961 XOO|XOO4192
XANT5826: PXO|PXO_04072 XOO|XOO0610 XOOB|XOOB0562
XANT5827: PXO|PXO_04074 XOO|XOO0612 XOOB|XOOB0565
XANT5828: PXO|PXO_04075 XOO|XOO0613 XOOB|XOOB0566
XANT5829: PXO|PXO_04077 XOO|XOO0615 XOOB|XOOB0567
XANT5830: PXO|PXO_04108 XOO|XOO4118 XOOB|XOOB3896
XANT5831: PXO|PXO_04131 XOC|XOC_0688 XOOB|XOOB3772
XANT5832: PXO|PXO_04153 XOO|XOO4020 XOOB|XOOB3791
XANT5834: PXO|PXO_04225 XOO|XOO4081 XOOB|XOOB3855
XANT5835: PXO|PXO_04256 XOO|XOO3966 XOOB|XOOB3743
XANT5836: PXO|PXO_04266 XOO|XOO3978 XOOB|XOOB3751
XANT5837: PXO|PXO_04270 XOO|XOO3982 XOOB|XOOB3754
XANT5838: PXO|PXO_04294 XOO|XOO3946 XOOB|XOOB3723
XANT5839: PXO|PXO_04312 XOO|XOO3926 XOOB|XOOB3706
XANT5842: PXO|PXO_04407 XOC|XOC_0803 XOO|XOO4909
XANT5843: PXO|PXO_04441 XOO|XOO3893 XOOB|XOOB3672
XANT5844: PXO|PXO_04444 XOO|XOO0124 XOOB|XOOB0053
XANT5845: PXO|PXO_04486 XOO|XOO3550 XOOB|XOOB3354
XANT5846: PXO|PXO_04585 XOO|XOO4901 XOOB|XOOB3443
XANT5847: PXO|PXO_04633 XOO|XOO3736 XOOB|XOOB3526
XANT5848: PXO|PXO_04635 XOO|XOO3738 XOOB|XOOB3528
XANT5849: PXO|PXO_04678 XOC|XOC_0886 XOO|XOO4906
XANT5850: PXO|PXO_04685 XOO|XOO3790 XOOB|XOOB3570
XANT5851: PXO|PXO_04711 XOC|XOC_1541 XOOB|XOOB1337
XANT5853: PXO|PXO_04739 XOO|XOO1480 XOOB|XOOB1381
XANT5854: PXO|PXO_04884 XOC|XOC_3510 XOOB|XOOB1470
XANT5855: PXO|PXO_05411 XOO|XOO0781 XOOB|XOOB0712
XANT5856: PXO|PXO_05412 XOO|XOO0782 XOOB|XOOB0713
XANT5858: PXO|PXO_05496 XOC|XOC_0871 XOO|XOO3797
XANT5859: PXO|PXO_05541 XOO|XOO2937 XOOB|XOOB2789
XANT5860: PXO|PXO_05610 XOO|XOO2263 XOOB|XOOB2126
XANT6060: XOC|XOC_3042 XOO|XOO2002 XOOB|XOOB1892
XANT6140: XOC|XOC_0425 XOO|XOO4323 XOOB|XOOB4073
XANT6141: XOC|XOC_0750 XOO|XOO1834 XOOB|XOOB1730
XANT6142: XOC|XOC_1078 XOO|XOO1019 XOOB|XOOB0921
XANT6143: XOC|XOC_2409 XOO|XOO2549 XOOB|XOOB2408
XANT6144: XOC|XOC_3769 XOO|XOO1084 XOOB|XOOB0982
XANT6145: XOOB|XOOB0178 XOO|XOO1947 XOOB|XOOB1840
XANT6147: A989|A989_00070 A989|A989_00075
XANT6148: PXO|PXO_00048 PXO|PXO_01884
XANT6149: PXO|PXO_00935 PXO|PXO_06102
XANT6150: PXO|PXO_00938 PXO|PXO_06098
XANT6151: PXO|PXO_01034 PXO|PXO_06132
XANT6152: PXO|PXO_01088 PXO|PXO_06226
XANT6153: PXO|PXO_01098 PXO|PXO_06260
XANT6154: PXO|PXO_01108 PXO|PXO_06262
XANT6155: PXO|PXO_01855 PXO|PXO_04614
XANT6156: PXO|PXO_02390 PXO|PXO_03918
XANT6157: PXO|PXO_02779 PXO|PXO_03722
XANT6158: PXO|PXO_02941 PXO|PXO_06055
XANT6159: PXO|PXO_03637 PXO|PXO_03641
XANT6160: PXO|PXO_04720 PXO|PXO_05512
XANT6161: PXO|PXO_05626 PXO|PXO_06089
XANT6206: XOC|XOC_0126 XOC|XOC_4536
XANT6207: XOC|XOC_0199 XOC|XOC_1461
XANT6208: XOC|XOC_0379 XOC|XOC_3266
XANT6209: XOC|XOC_0626 XOC|XOC_1967
XANT6210: XOC|XOC_1318 XOC|XOC_1320
XANT6211: XOC|XOC_1328 XOC|XOC_1338
XANT6212: XOC|XOC_1578 XOC|XOC_1584
XANT6213: XOC|XOC_1580 XOC|XOC_1586
XANT6214: XOC|XOC_1965 XOC|XOC_2557
XANT6215: XOC|XOC_2064 XOC|XOC_2069
XANT6216: XOC|XOC_2478 XOC|XOC_4382
XANT6217: XOC|XOC_3448 XOC|XOC_4080
XANT6218: XOC|XOC_3791 XOC|XOC_4218
XANT6219: XOC|XOC_3792 XOC|XOC_4217
XANT6220: XOC|XOC_3897 XOC|XOC_4501
XANT6221: XOC|XOC_4254 XOC|XOC_4534
XANT6222: XOOB|XOOB1032 XOOB|XOOB1935
XANT6223: XOOB|XOOB1659 XOOB|XOOB3174
XANT6224: XOOB|XOOB1989 XOOB|XOOB3679
XANT6225: XOOB|XOOB4314 XOOB|XOOB4328
XANT6226: XOO|XOO0099 XOO|XOO4309
XANT6227: XOO|XOO0100 XOO|XOO4310
XANT6228: XOO|XOO0295 XOO|XOO0516
XANT6229: XOO|XOO0296 XOO|XOO0517
XANT6230: XOO|XOO0395 XOO|XOO2326
XANT6231: XOO|XOO1027 XOO|XOO3889
XANT6232: XOO|XOO2325 XOO|XOO4743
XANT6233: XOO|XOO3761 XOO|XOO4403
XANT6234: XOO|XOO4782 XOO|XOO4876
XANT6257: XOO|XOO0614 XOO|XOO4371
XANT6258: XOO|XOO4737 XOO|XOO4827
XANT6259: XOO|XOO4773 XOO|XOO4774
XANT6323: PXO|PXO_05623 PXO|PXO_06083
XANT6324: PXO|PXO_05838 PXO|PXO_06101
XANT6325: PXO|PXO_00970 PXO|PXO_06196
XANT6326: PXO|PXO_00960 PXO|PXO_06206
XANT6327: PXO|PXO_00946 PXO|PXO_06220
XANT6328: PXO|PXO_05636 PXO|PXO_06259
XANT6329: A989|A989_03726 A989|A989_03746
XANT6330: A989|A989_12497 A989|A989_12502
XANT6361: XOOB|XOOB1614 PXO|PXO_03516
XANT6369: A989|A989_02430 XOC|XOC_3906
XANT6370: A989|A989_02435 XOC|XOC_3907
XANT6384: A989|A989_04693 XOC|XOC_0084
XANT6385: A989|A989_04698 XOC|XOC_0083
XANT6386: A989|A989_04703 XOC|XOC_0082
XANT6387: A989|A989_04713 XOC|XOC_0080
XANT6388: A989|A989_04718 XOC|XOC_0079
XANT6389: A989|A989_04723 XOC|XOC_0078
XANT6390: A989|A989_04728 XOC|XOC_0077
XANT6391: A989|A989_04733 XOC|XOC_0076
XANT6417: XOOB|XOOB1123 XOC|XOC_3681
XANT6435: A989|A989_09643 XOO|XOO4313
XANT6451: A989|A989_11829 PXO|PXO_01934
XANT6465: PXO|PXO_03288 XOOB|XOOB0245
XANT6493: A989|A989_15822 XOC|XOC_0351
XANT6494: A989|A989_15928 XOOB|XOOB3311
XANT6499: XOO|XOO3345 XOOB|XOOB3155
XANT6506: A989|A989_17383 XOO|XOO3641
XANT6519: XOOB|XOOB0902 XOC|XOC_0529
XANT6531: PXO|PXO_00024 XOOB|XOOB2686
XANT6532: PXO|PXO_00060 XOC|XOC_2274
XANT6533: PXO|PXO_00089 XOC|XOC_2250
XANT6534: PXO|PXO_00109 XOO|XOO2908
XANT6535: PXO|PXO_00133 XOO|XOO2929
XANT6536: PXO|PXO_00138 XOO|XOO4857
XANT6537: PXO|PXO_00143 XOOB|XOOB2788
XANT6538: PXO|PXO_00144 XOO|XOO4858
XANT6539: PXO|PXO_00152 XOC|XOC_2775
XANT6540: PXO|PXO_00187 XOC|XOC_2810
XANT6541: PXO|PXO_00295 XOOB|XOOB2670
XANT6542: PXO|PXO_00303 XOOB|XOOB2364
XANT6543: PXO|PXO_00305 XOO|XOO4834
XANT6544: PXO|PXO_00321 XOOB|XOOB2493
XANT6545: PXO|PXO_00374 XOO|XOO2697
XANT6546: PXO|PXO_00417 XOOB|XOOB2584
XANT6547: PXO|PXO_00434 XOO|XOO4846
XANT6548: PXO|PXO_00517 XOOB|XOOB2345
XANT6549: PXO|PXO_00562 XOO|XOO4812
XANT6550: PXO|PXO_00594 XOC|XOC_2594
XANT6555: PXO|PXO_00662 XOOB|XOOB2222
XANT6556: PXO|PXO_00694 XOC|XOC_2165
XANT6557: PXO|PXO_00699 XOOB|XOOB2251
XANT6558: PXO|PXO_00700 XOO|XOO2373
XANT6559: PXO|PXO_00704 XOC|XOC_2474
XANT6560: PXO|PXO_00710 XOC|XOC_2468
XANT6561: PXO|PXO_00732 XOO|XOO2403
XANT6562: PXO|PXO_00739 XOC|XOC_1848
XANT6564: PXO|PXO_00753 XOOB|XOOB2300
XANT6565: PXO|PXO_00820 XOC|XOC_2206
XANT6566: PXO|PXO_00898 XOC|XOC_2686
XANT6567: PXO|PXO_01161 XOO|XOO2006
XANT6568: PXO|PXO_01209 XOOB|XOOB1933
XANT6569: PXO|PXO_01216 XOC|XOC_1765
XANT6570: PXO|PXO_01236 XOO|XOO2078
XANT6571: PXO|PXO_01255 XOC|XOC_2966
XANT6573: PXO|PXO_01275 XOC|XOC_2947
XANT6575: PXO|PXO_01376 XOO|XOO3192
XANT6576: PXO|PXO_01377 XOO|XOO3191
XANT6577: PXO|PXO_01379 XOOB|XOOB3028
XANT6578: PXO|PXO_01410 XOOB|XOOB3000
XANT6579: PXO|PXO_01416 XOOB|XOOB2996
XANT6580: PXO|PXO_01420 XOO|XOO3151
XANT6581: PXO|PXO_01425 XOC|XOC_1896
XANT6582: PXO|PXO_01428 XOC|XOC_1899
XANT6583: PXO|PXO_01453 XOC|XOC_1924
XANT6584: PXO|PXO_01461 XOC|XOC_1932
XANT6585: PXO|PXO_01482 XOO|XOO4866
XANT6586: PXO|PXO_01493 XOC|XOC_2460
XANT6587: PXO|PXO_01496 XOO|XOO2101
XANT6588: PXO|PXO_01505 XOO|XOO3084
XANT6589: PXO|PXO_01550 XOC|XOC_3366
XANT6590: PXO|PXO_01575 XOC|XOC_3332
XANT6591: PXO|PXO_01581 XOOB|XOOB1627
XANT6593: PXO|PXO_01615 XOO|XOO1756
XANT6594: PXO|PXO_01634 XOC|XOC_3265
XANT6595: PXO|PXO_01721 XOC|XOC_3178
XANT6596: PXO|PXO_01759 XOC|XOC_3138
XANT6597: PXO|PXO_01814 XOO|XOO4792
XANT6598: PXO|PXO_01821 XOO|XOO1960
XANT6599: PXO|PXO_01824 XOC|XOC_3559
XANT6600: PXO|PXO_01844 XOO|XOO3369
XANT6601: PXO|PXO_01894 XOC|XOC_1685
XANT6602: PXO|PXO_01902 XOO|XOO4875
XANT6603: PXO|PXO_01904 XOC|XOC_1695
XANT6604: PXO|PXO_01915 XOO|XOO4874
XANT6605: PXO|PXO_01952 XOC|XOC_3440
XANT6606: PXO|PXO_01956 XOC|XOC_3436
XANT6607: PXO|PXO_01960 XOO|XOO1385
XANT6608: PXO|PXO_01967 XOO|XOO1392
XANT6609: PXO|PXO_01972 XOO|XOO1397
XANT6610: PXO|PXO_01996 XOO|XOO1422
XANT6611: PXO|PXO_02033 XOC|XOC_1321
XANT6612: PXO|PXO_02035 XOO|XOO3498
XANT6613: PXO|PXO_02037 XOO|XOO3489
XANT6614: PXO|PXO_02080 XOC|XOC_1239
XANT6615: PXO|PXO_02081 XOO|XOO4877
XANT6616: PXO|PXO_02091 XOC|XOC_1250
XANT6617: PXO|PXO_02097 XOOB|XOOB3232
XANT6618: PXO|PXO_02104 XOO|XOO3429
XANT6619: PXO|PXO_02110 XOC|XOC_1266
XANT6620: PXO|PXO_02121 XOC|XOC_3583
XANT6621: PXO|PXO_02137 XOC|XOC_3400
XANT6622: PXO|PXO_02141 XOC|XOC_3396
XANT6623: PXO|PXO_02153 XOO|XOO1331
XANT6624: PXO|PXO_02164 XOOB|XOOB1233
XANT6625: PXO|PXO_02175 XOOB|XOOB1139
XANT6626: PXO|PXO_02199 XOC|XOC_1409
XANT6627: PXO|PXO_02207 XOC|XOC_1420
XANT6628: PXO|PXO_02218 XOC|XOC_1430
XANT6629: PXO|PXO_02222 XOOB|XOOB1178
XANT6630: PXO|PXO_02252 XOO|XOO1311
XANT6631: PXO|PXO_02255 XOO|XOO1314
XANT6632: PXO|PXO_02256 XOO|XOO0873
XANT6633: PXO|PXO_02258 XOO|XOO1316
XANT6634: PXO|PXO_02349 XOO|XOO1166
XANT6635: PXO|PXO_02394 XOC|XOC_3734
XANT6636: PXO|PXO_02444 XOC|XOC_1158
XANT6637: PXO|PXO_02462 XOC|XOC_2001
XANT6638: PXO|PXO_02500 XOC|XOC_1109
XANT6639: PXO|PXO_02530 XOO|XOO3701
XANT6640: PXO|PXO_02590 XOO|XOO3650
XANT6641: PXO|PXO_02616 XOO|XOO0931
XANT6642: PXO|PXO_02631 XOO|XOO0917
XANT6643: PXO|PXO_02694 XOO|XOO0865
XANT6644: PXO|PXO_02727 XOC|XOC_1194
XANT6645: PXO|PXO_02742 XOOB|XOOB0297
XANT6646: PXO|PXO_02751 XOC|XOC_0358
XANT6647: PXO|PXO_02762 XOC|XOC_0348
XANT6648: PXO|PXO_02787 XOC|XOC_4093
XANT6649: PXO|PXO_02862 XOO|XOO0445
XANT6650: PXO|PXO_02873 XOC|XOC_4510
XANT6651: PXO|PXO_02903 XOOB|XOOB0446
XANT6652: PXO|PXO_02927 XOC|XOC_4225
XANT6653: PXO|PXO_02938 XOC|XOC_0522
XANT6654: PXO|PXO_02962 XOC|XOC_4175
XANT6655: PXO|PXO_02984 XOC|XOC_1725
XANT6656: PXO|PXO_02995 XOO|XOO0547
XANT6657: PXO|PXO_03041 XOC|XOC_3988
XANT6658: PXO|PXO_03090 XOC|XOC_3941
XANT6659: PXO|PXO_03122 XOO|XOO0742
XANT6660: PXO|PXO_03123 XOO|XOO0744
XANT6661: PXO|PXO_03146 XOC|XOC_3881
XANT6662: PXO|PXO_03160 XOOB|XOOB0710
XANT6663: PXO|PXO_03163 XOO|XOO0786
XANT6664: PXO|PXO_03165 XOO|XOO0788
XANT6665: PXO|PXO_03191 XOO|XOO0813
XANT6666: PXO|PXO_03199 XOO|XOO0298
XANT6667: PXO|PXO_03215 XOO|XOO0314
XANT6668: PXO|PXO_03226 XOC|XOC_0124
XANT6669: PXO|PXO_03267 XOC|XOC_4625
XANT6670: PXO|PXO_03302 XOO|XOO0284
XANT6671: PXO|PXO_03311 XOOB|XOOB0265
XANT6672: PXO|PXO_03329 XOC|XOC_0145
XANT6673: PXO|PXO_03331 XOC|XOC_0147
XANT6674: PXO|PXO_03348 XOOB|XOOB0030
XANT6675: PXO|PXO_03355 XOC|XOC_0488
XANT6676: PXO|PXO_03386 XOO|XOO0102
XANT6677: PXO|PXO_03387 XOO|XOO0101
XANT6678: PXO|PXO_03419 XOC|XOC_4458
XANT6679: PXO|PXO_03449 XOO|XOO0033
XANT6680: PXO|PXO_03505 XOO|XOO4955
XANT6681: PXO|PXO_03562 XOO|XOO4480
XANT6682: PXO|PXO_03599 XOO|XOO4257
XANT6683: PXO|PXO_03605 XOOB|XOOB0234
XANT6684: PXO|PXO_03626 XOO|XOO0236
XANT6685: PXO|PXO_03665 XOO|XOO0199
XANT6686: PXO|PXO_03672 XOC|XOC_0254
XANT6687: PXO|PXO_03673 XOO|XOO0191
XANT6688: PXO|PXO_03691 XOO|XOO4278
XANT6689: PXO|PXO_03740 XOC|XOC_0426
XANT6690: PXO|PXO_03750 XOC|XOC_4346
XANT6691: PXO|PXO_03770 XOC|XOC_4365
XANT6692: PXO|PXO_03807 XOC|XOC_4594
XANT6694: PXO|PXO_03830 XOC|XOC_4493
XANT6695: PXO|PXO_03835 XOC|XOC_4488
XANT6696: PXO|PXO_03847 XOC|XOC_4475
XANT6697: PXO|PXO_03851 XOC|XOC_4471
XANT6698: PXO|PXO_03874 XOC|XOC_4264
XANT6699: PXO|PXO_03917 XOO|XOO4261
XANT6700: PXO|PXO_03920 XOOB|XOOB4017
XANT6701: PXO|PXO_03921 XOO|XOO3377
XANT6702: PXO|PXO_03925 XOO|XOO4252
XANT6703: PXO|PXO_03929 XOOB|XOOB4011
XANT6704: PXO|PXO_03932 XOOB|XOOB4006
XANT6705: PXO|PXO_03978 XOC|XOC_0577
XANT6706: PXO|PXO_04001 XOC|XOC_4207
XANT6707: PXO|PXO_04061 XOC|XOC_4128
XANT6708: PXO|PXO_04084 XOO|XOO0622
XANT6709: PXO|PXO_04110 XOO|XOO4116
XANT6710: PXO|PXO_04128 XOC|XOC_0690
XANT6711: PXO|PXO_04148 XOOB|XOOB3787
XANT6712: PXO|PXO_04152 XOOB|XOOB3790
XANT6713: PXO|PXO_04164 XOC|XOC_0660
XANT6714: PXO|PXO_04204 XOOB|XOOB3834
XANT6715: PXO|PXO_04230 XOC|XOC_0308
XANT6716: PXO|PXO_04235 XOOB|XOOB3864
XANT6717: PXO|PXO_04251 XOO|XOO3960
XANT6718: PXO|PXO_04252 XOOB|XOOB3738
XANT6719: PXO|PXO_04257 XOC|XOC_0717
XANT6720: PXO|PXO_04310 XOOB|XOOB3708
XANT6721: PXO|PXO_04354 XOO|XOO3811
XANT6722: PXO|PXO_04412 XOC|XOC_0798
XANT6723: PXO|PXO_04415 XOC|XOC_0795
XANT6724: PXO|PXO_04449 XOO|XOO4892
XANT6725: PXO|PXO_04481 XOC|XOC_1275
XANT6726: PXO|PXO_04483 XOC|XOC_1272
XANT6727: PXO|PXO_04575 XOC|XOC_0972
XANT6729: PXO|PXO_04609 XOC|XOC_0947
XANT6730: PXO|PXO_04611 XOC|XOC_0945
XANT6731: PXO|PXO_04656 XOO|XOO3759
XANT6732: PXO|PXO_04674 XOC|XOC_0887
XANT6733: PXO|PXO_04749 XOC|XOC_1594
XANT6734: PXO|PXO_04782 XOO|XOO4766
XANT6735: PXO|PXO_04794 XOC|XOC_2994
XANT6736: PXO|PXO_04804 XOO|XOO1518
XANT6737: PXO|PXO_04814 XOC|XOC_3014
XANT6738: PXO|PXO_04830 XOO|XOO4768
XANT6739: PXO|PXO_04831 XOC|XOC_1637
XANT6740: PXO|PXO_04875 XOC|XOC_3500
XANT6741: PXO|PXO_05431 XOOB|XOOB0176
XANT6742: PXO|PXO_05442 XOC|XOC_4660
XANT6743: PXO|PXO_05444 XOC|XOC_4370
XANT6744: PXO|PXO_05445 XOO|XOO4938
XANT6745: PXO|PXO_05462 XOC|XOC_4015
XANT6746: PXO|PXO_05480 XOC|XOC_0754
XANT6747: PXO|PXO_05519 XOC|XOC_3004
XANT6748: PXO|PXO_05530 XOC|XOC_3490
XANT6749: PXO|PXO_05562 XOC|XOC_2043
XANT6750: PXO|PXO_05565 XOC|XOC_2113
XANT6751: PXO|PXO_05567 XOC|XOC_2753
XANT6752: PXO|PXO_05568 XOO|XOO2655
XANT6753: PXO|PXO_05582 XOC|XOC_1800
XANT6755: PXO|PXO_05588 XOO|XOO2384
XANT6756: PXO|PXO_05593 XOOB|XOOB2209
XANT6757: PXO|PXO_05616 XOC|XOC_2187
XANT6758: PXO|PXO_05649 XOC|XOC_3149
XANT6759: PXO|PXO_05650 XOC|XOC_3191
XANT6760: PXO|PXO_05651 XOOB|XOOB1736
XANT6761: PXO|PXO_05663 XOOB|XOOB2928
XANT6762: PXO|PXO_05665 XOC|XOC_2447
XANT6763: PXO|PXO_05695 XOC|XOC_1356
XANT6764: PXO|PXO_05696 XOC|XOC_1530
XANT6765: PXO|PXO_05729 XOC|XOC_3593
XANT6766: PXO|PXO_05758 XOO|XOO4225
XANT6767: PXO|PXO_05760 XOC|XOC_3913
XANT6770: PXO|PXO_05772 XOC|XOC_4513
XANT6771: PXO|PXO_05776 XOC|XOC_4327
XANT6772: PXO|PXO_05784 XOC|XOC_0230
XANT6773: PXO|PXO_05805 XOC|XOC_0291
XANT6774: PXO|PXO_05823 XOC|XOC_3458
XANT6890: XOO|XOO0325 XOOB|XOOB0296
XANT6946: XOO|XOO0906 XOOB|XOOB0831
XANT7019: XOO|XOO1682 XOOB|XOOB1574
XANT7482: XOC|XOC_1918 XOO|XOO3128
XANT7483: XOO|XOO3130 XOC|XOC_1916
XANT7497: XOC|XOC_0026 XOOB|XOOB0206
XANT7498: XOC|XOC_0187 XOOB|XOOB0128
XANT7499: XOC|XOC_0288 XOOB|XOOB4232
XANT7500: XOC|XOC_0406 XOOB|XOOB4003
XANT7501: XOO|XOO3621 XOOB|XOOB3424
XANT7502: XOC|XOC_1016 XOO|XOO3595
XANT7503: XOC|XOC_1080 XOOB|XOOB3497
XANT7504: XOC|XOC_1325 XOOB|XOOB1339
XANT7505: XOC|XOC_1332 XOO|XOO3492
XANT7506: XOO|XOO1256 XOOB|XOOB1154
XANT7507: XOC|XOC_1468 XOOB|XOOB1105
XANT7508: XOC|XOC_1517 XOOB|XOOB1326
XANT7509: XOC|XOC_1537 XOOB|XOOB1348
XANT7510: XOC|XOC_1538 XOOB|XOOB1345
XANT7511: XOC|XOC_1662a XOOB|XOOB3150
XANT7512: XOC|XOC_1733 XOOB|XOOB1907
XANT7514: XOC|XOC_1917 XOO|XOO3129
XANT7515: XOC|XOC_1953 XOOB|XOOB2356
XANT7517: XOC|XOC_2675 XOOB|XOOB2067
XANT7518: XOOB|XOOB3358 XOO|XOO3553
XANT7519: XOO|XOO1926 XOOB|XOOB1825
XANT7520: XOC|XOC_3217 XOO|XOO1819
XANT7521: XOC|XOC_3223 XOO|XOO1813
XANT7522: XOC|XOC_3335 XOOB|XOOB1557
XANT7523: XOC|XOC_3382 XOOB|XOOB1253
XANT7524: XOC|XOC_3486a XOOB|XOOB1488
XANT7525: XOO|XOO3390 XOOB|XOOB3191
XANT7526: XOC|XOC_3767 XOOB|XOOB0987
XANT7527: XOC|XOC_3768 XOOB|XOOB0985
XANT7528: XOC|XOC_3859 XOOB|XOOB2197
XANT7529: XOC|XOC_4219 XOO|XOO0507
XANT7530: XOC|XOC_4386 XOOB|XOOB3495
XANT7531: XOO|XOO4381 XOOB|XOOB4125
XANT7532: XOC|XOC_4676 XOO|XOO4956
XANT7533: XOOB|XOOB0050 XOO|XOO0127
XANT7534: XOOB|XOOB0118 XOO|XOO0057
XANT7535: XOOB|XOOB0163 XOO|XOO0184
XANT7536: XOOB|XOOB0239 XOO|XOO0263
XANT7537: XOOB|XOOB0293 XOO|XOO0322
XANT7539: XOOB|XOOB0568 XOO|XOO0617
XANT7540: XOOB|XOOB0752 XOO|XOO0826
XANT7541: XOOB|XOOB0884 XOO|XOO0968
XANT7542: XOOB|XOOB0895 XOO|XOO0980
XANT7543: XOOB|XOOB0904 XOO|XOO0991
XANT7544: XOOB|XOOB0984 XOO|XOO1087
XANT7545: XOOB|XOOB1131 XOO|XOO1235
XANT7546: XOOB|XOOB1140 XOO|XOO4749
XANT7547: XOOB|XOOB1205 XOO|XOO4753
XANT7548: XOOB|XOOB1315 XOO|XOO1431
XANT7549: XOOB|XOOB1379 XOO|XOO1478
XANT7550: XOOB|XOOB1392 XOO|XOO4762
XANT7551: XOOB|XOOB1786 XOO|XOO1889
XANT7552: XOOB|XOOB1804 XOO|XOO1375
XANT7553: XOOB|XOOB1897 XOO|XOO2012
XANT7554: XOOB|XOOB1974 XOO|XOO2105
XANT7555: XOOB|XOOB2375 XOO|XOO2511
XANT7556: XOOB|XOOB2485 XOO|XOO2627
XANT7557: XOOB|XOOB2508 XOO|XOO2662
XANT7558: XOOB|XOOB2648 XOO|XOO2808
XANT7559: XOOB|XOOB2676 XOO|XOO2824
XANT7560: XOOB|XOOB2874 XOO|XOO3021
XANT7561: XOOB|XOOB2907 XOO|XOO3053
XANT7562: XOOB|XOOB3219 XOO|XOO3420
XANT7563: XOOB|XOOB3256 XOO|XOO3454
XANT7564: XOOB|XOOB3458 XOO|XOO3660
XANT7565: XOOB|XOOB3506 XOO|XOO3714
XANT7566: XOOB|XOOB3656 XOO|XOO3873
XANT7567: XOOB|XOOB3750 XOO|XOO3976
XANT7568: XOOB|XOOB3952 XOO|XOO4182
XANT7569: XOOB|XOOB4016 XOO|XOO4258
XANT7570: XOOB|XOOB4036 XOO|XOO4280
XANT7571: XOOB|XOOB4105 XOO|XOO4358
XANT7572: XOOB|XOOB4128 XOO|XOO4941
XANT7573: XOOB|XOOB4139 XOO|XOO4395
XANT7574: XOOB|XOOB4297 XOO|XOO4559
XANT7575: XOOB|XOOB4317 XOO|XOO4581
XANT7576: XOOB|XOOB4355 XOO|XOO4617
